# Supplementary material for: Identification of the Potential Genes Regulating Seed Germination Speed in Maize
Source: Plants (Basel). 2022 Feb 19;11(4):556. doi: 10.3390/plants11040556 (PMC8879924; doi:10.3390/plants11040556)
Supplement: Supplementary file 1 [file plants-11-00556-s001.zip]

Archive with 2 entries (1 files):
- Supplementary_Figure_Table/
- Supplementary_Figure_Table/Supplementary_Figure_Table.pdf
